# Supplementary material for: Don't take their word for it: Investigating the diagnostic accuracy of history elements for anterior cruciate ligament tears
Source: J Exp Orthop. 2025 Dec 7;12(4):e70586. doi: 10.1002/jeo2.70586 (PMC12682225; doi:10.1002/jeo2.70586)
Supplement: Supplementary file 2 — Supporting information. [file JEO2-12-e70586-s001.xlsx]

## Sheet: Data
																	MRI report
PIN	Age	M/F	Activity	Contact	Deformity	Pain location	Noise/sensation	Pop	Pop or snap	Gave way	Continue	WB	Swelling	Extension deficit	Instability	Diagnosis	ACL	PCL	Medial	Lateral	Medial meniscus	Lateral meniscus	PFJ	Other
1	24	F	Netball	Non contact	No	Posterior	Crunch	No	No	Yes	Unable	Unable	Immediate	No	No	ACL	Full thickness tear	Normal	Normal	Normal	Normal	Normal	Normal	Oblique popliteal ligament injury
2	24	M	Football (soccer)	Non contact	No	Posterior	Click and pop	Yes	Yes	No	Unable	Able	Immediate	No	No	ACL	Full thickness tear	Normal	Grade 1 tear sMCL	Normal	Normal	Undisplaced tear	Normal	None
5	26	F	Football (soccer)	Non contact	No	Whole knee	Crunch and pop	Yes	Yes	Yes	Unable	Unable	Immediate	Yes	Yes	ACL	Full thickness tear	Normal	Full thickness tear sMCL	Normal	Normal	Normal	Normal	None
6	24	F	Football (soccer)	Non contact	No	Posterior and lateral	None	No	No	No	Unable	Able	Gradual	Yes	Yes	ACL	Full thickness tear	Normal	Grade 2 tear sMCL	Normal	Normal	Normal	Normal	Partial thickness tear semimembranosus tendon
7	21	M	Football (soccer)	Contact	No	Medial and distal to patella	Pop	Yes	Yes	No	Unable	Able	Immediate	No	No	ACL	Full thickness tear	Normal	Grade 2 tear sMCL	Normal	Normal	Normal	Normal	None
8	19	M	Football (soccer)	Non contact	No	Whole knee	Pop	Yes	Yes	No	Unable	Able	Gradual	No	Yes	ACL	Full thickness tear	Normal	Normal	Normal	Undisplaced tear	Normal	Normal	None
9	37	M	Football (soccer)	Indirect	No	Medial	Pop	Yes	Yes	No	Unable	Able	Immediate	No	No	ACL	Full thickness tear	Partial thickness tear	Grade 1 tear sMCL	Grade 1 LCL	Undisplaced tear	Undisplaced tear	Normal	None
10	26	M	Football (soccer)	Non contact	No	Whole knee	Instability	No	No	Yes	Unable	Able	Immediate	Yes	Yes	ACL	Full thickness tear	Normal	Grade 2 tear sMCL	Grade 1 LCL	Normal	Normal	Normal	None
11	29	F	Fall	Non contact	No	Anterior	None	No	No	No	Unable	Unable	Gradual	No	No	ACL	Full thickness tear	Normal	Grade 2 tear sMCL, dMCL tear	Normal	Normal	Normal	Normal	Complete disruption of the deep MCL
12	25	M	Climbing and fell	Non contact	No	Medial and distal to patella	Pop	Yes	Yes	No	Unable	Unable	Immediate	Yes	No	ACL	Full thickness tear	Normal	Grade 2 tear sMCL	Normal	Undisplaced tear	Undisplaced tear	Normal	None
13	59	M	Football (soccer)	Contact	No	None	Pop	Yes	Yes	No	Unable	Able	Immediate	No	No	ACL	Full thickness tear	Partial thickness tear	Grade 1 tear sMCL	Normal	Ramp lesion	Normal	Normal	Grade 1 plantaris injury
14	18	M	Football (soccer)	Contact	No	None	Pop	Yes	Yes	No	Unable	Unable	Immediate	No	No	ACL	Full thickness tear	Normal	Normal	Grade 1 LCL	Normal	Undisplaced tear	Normal	Displaced chondral fragment
15	30	M	Football (soccer)	Non contact	No	Whole knee	Crack	No	No	No	Unable	Able	Gradual	No	No	ACL	Full thickness tear	Normal	Grade 2 tear sMCL	Normal	Undisplaced tear	Displaced tear	Normal	None
16	25	M	Football (soccer)	Contact	No	Lateral	Pop	Yes	Yes	No	Unable	Unable	Immediate	No	No	ACL	Full thickness tear	Normal	Normal	Normal	Undisplaced tear	Undisplaced tear	Normal	Loose body suprapatellar pouch laterally, unknown origin
17	28	M	Dancing	Non contact	No	Anterior and posterior	None	No	No	No	Unable	Unable	Immediate	No	No	ACL	Full thickness tear	Normal	Grade 1 tear sMCL	Grade 1 LCL, PLT and PFL	Normal	Normal	Normal	None
18	35	M	Football (soccer)	Indirect	No	Medial and quads tendon	Pop	Yes	Yes	No	Unable	Unable	Immediate	No	No	ACL	Full thickness tear	Normal	Normal	Normal	Normal	Undisplaced tear	Normal	None
19	23	M	Football (soccer)	Non contact	No	Medial and posterior	Pop	Yes	Yes	Yes	Unable	Able	Immediate	Yes	No	ACL	Full thickness tear	Normal	Normal	Normal	Undisplaced tear	Normal	Normal	None
20	29	M	Football (soccer)	Non contact	No	Whole knee	Out and in	No	No	Yes	Unable	Able	None	Yes	Yes	ACL	Full thickness tear	Normal	Normal	Normal	Normal	Normal	Normal	None
21	24	M	Football (soccer)	Non contact	No	Whole knee	Crack	No	No	No	Unable	Able	Immediate	No	Yes	ACL	Full thickness tear	Normal	dMCL tear	Normal	Normal	Normal	Normal	None
22	26	F	Fell bouldering	Non contact	No	Whole knee	Tear	No	No	No	Unable	Able	Immediate	No	Yes	ACL	Full thickness tear	Normal	Grade 2 tear sMCL	Normal	Normal	Displaced tear	Normal	None
23	20	F	Netball	Non contact	No	Lateral	Pop	Yes	Yes	No	Unable	Unable	Immediate	Yes	No	ACL	Full thickness tear	Normal	Grade 2 tear sMCL	Normal	Undisplaced tear	Undisplaced tear	Normal	None
24	37	M	Football (soccer)	Non contact	No	Whole knee, shin and calf	Pop	Yes	Yes	Yes	Unable	Unable	Immediate	Yes	Yes	ACL	Full thickness tear	Normal	Grade 1 tear sMCL	Grade 1 LCL	Undisplaced tear	Normal	Normal	None
25	41	F	Fall	Non contact	No	Whole knee	Pop	Yes	Yes	No	Unable	Unable	Gradual	No	Yes	ACL	Full thickness tear	Full thickness tear	Full thickness tear sMCL	Normal	Normal	Undisplaced tear	Normal	None
26	20	M	Rugby union	Contact	No	In hamstrings	Pop	Yes	Yes	No	Unable	Unable	Gradual	No	No	ACL	Full thickness tear	Normal	Grade 1 tear sMCL	Grade 1 LCL	Ramp lesion	Bucket handle tear	Normal	None
27	59	M	Fall from ladder	Non contact	Seen	Whole knee	Knee cap moved	No	No	No	Unable	Unable	Immediate	No	Yes	ACL	Full thickness tear	Partial thickness tear	Full thickness tear sMCL	PFL and arcuate ligament injury, LCL normal	Undisplaced tear	Root tear	Normal	Oblique popliteal ligament injury
28	19	F	Taekwondo	Non contact	No	Medial to patella	Pop	Yes	Yes	No	Unable	Unable	Immediate	Yes	No	ACL	Full thickness tear	Normal	Normal	Normal	Undisplaced tear	Normal	Normal	Benign osteochondroma
29	26	M	Football (soccer)	Non contact	No	Anterior	Snap	No	Yes	No	Unable	Unable	Immediate	No	No	ACL	Full thickness tear	Normal	Normal	Normal	Normal	Undisplaced tear	Normal	Oblique popliteal ligament injury
30	19	M	MMA	Contact	No	None	Pop	Yes	Yes	Yes	Unable	Able	Gradual	No	No	ACL	Full thickness tear	Normal	Normal	Normal	Normal	Undisplaced tear	Normal	Ganglion cyst adjacent to semimembranosus
31	31	F	Fall from ladder	Non contact	No	Whole knee	Pop	Yes	Yes	Yes	Unable	Unable	Immediate	Yes	Yes	ACL	Full thickness tear	Normal	dMCL tear	Normal	Normal	Normal	Normal	None
32	23	M	Football (soccer)	Non contact	No	Medial, lateral and distal to patella	Pop	Yes	Yes	No	Unable	Unable	Immediate	Yes	No	ACL	Full thickness tear	Normal	Grade 1 tear sMCL	Normal	Undisplaced tear	Undisplaced tear	Normal	None
33	22	M	Football (soccer)	Non contact	No	Medial and lateral	Pop and click	Yes	Yes	Yes	Unable	Unable	Immediate	Yes	No	ACL	Full thickness tear	Normal	Grade 1 tear sMCL	Normal	Ramp lesion	Undisplaced tear	Normal	None
34	31	F	Turned on stairs	Non contact	No	Medial	Out and in	No	No	Yes	Unable	Unable	Immediate	No	No	ACL	Full thickness tear	Normal	Grade 2 tear sMCL, dMCL tear	Normal	Displaced tear	Normal	Normal	Small fragment in the tibiomeniscal gutter anteriorly
35	20	M	American football	Non contact	No	None	Pop	Yes	Yes	No	Unable	Able	Gradual	Yes	No	ACL	Full thickness tear	Partial thickness tear	Normal	Normal	Undisplaced tear	Normal	Normal	None
36	20	M	Football (soccer)	Indirect	No	Whole knee	Click and pop	Yes	Yes	Yes	Unable	Unable	Immediate	Yes	Yes	ACL	Full thickness tear	Normal	Normal	Normal	Normal	Bucket handle tear	Normal	None
38	27	M	Football (soccer)	Contact and non-contact	No	None	None	No	No	No	Unable	Unable	Immediate	No	No	ACL	Full thickness tear	Normal	Normal	Normal	Normal	Normal	Normal	Loose body intercondylar notch
39	40	M	Football (soccer)	Non contact	No	Whole knee	None	No	No	No	Unable	Unable	Immediate	Yes	Yes	ACL	Full thickness tear	Normal	dMCL tear	Normal	Normal	Undisplaced tear	Normal	None
40	46	F	Skiing	Non contact	No	Medial and distal to patella	Crack	No	No	No	Unable	Unable	Gradual	No	No	ACL	Full thickness tear	Normal	Grade 2 tear sMCL	Grade 1 LCL, PFL and arcuate injury	Normal	Undisplaced tear	Normal	None
41	22	F	Netball	Non contact	No	Whole knee	Pop	Yes	Yes	No	Unable	Unable	Immediate	Yes	No	ACL	Full thickness tear	Normal	Full thickness tear sMCL	Grade 2 LCL	Normal	Undisplaced tear	Normal	5mm intraarticular body
42	29	F	Football (soccer)	Non contact	No	Medial	Pop	Yes	Yes	Yes	Unable	Unable	Gradual	Yes	Yes	ACL	Full thickness tear	Normal	Grade 2 tear sMCL	Normal	Normal	Normal	Normal	None
43	20	M	Jumping over fence	Non contact	No	Medial	None	No	No	No	Unable	Able	Gradual	Yes	Yes	ACL	Full thickness tear	Normal	Normal	Normal	Ramp lesion	Normal	Normal	None
44	42	F	Badminton	Non contact	No	Whole knee	None	No	No	No	Unable	Able	Immediate	Yes	Yes	ACL	Full thickness tear	Normal	Grade 1 tear sMCL	Normal	Bucket handle tear	Normal	Normal	None
45	36	M	Football (soccer)	Non contact	No	Whole knee	Crunch	Yes	Yes	No	Unable	Able	Immediate	No	Yes	ACL	Full thickness tear	Normal	Grade 1 tear sMCL	Grade 1 LCL	Ramp lesion	Normal	Normal	None
46	21	F	Ultimate frisbee	Non contact	No	Whole knee	Pop	Yes	Yes	No	Unable	Able	Immediate	No	Yes	ACL	Full thickness tear	Normal	Normal	Grade 1 LCL	Undisplaced tear	Normal	Normal	None
47	22	M	Basketball	Indirect	No	Anterior, medial and lateral	None	No	No	No	Unable	Unable	Immediate	No	No	ACL	Full thickness tear	Normal	Grade 2 tear sMCL	Normal	Normal	Normal	Normal	Meniscocapsular tear LM
48	24	M	Football (soccer)	Indirect	No	None	Pop and knock	Yes	Yes	No	Unable	Able	Gradual	Yes	No	ACL	Full thickness tear	Normal	Grade 1 tear sMCL, dMCL tear	Partial thickness PFL	Normal	Normal	Normal	None
50	19	M	Football (soccer)	Non contact	No	Whole knee	Crack	No	No	No	Unable	Unable	Immediate	No	Yes	ACL	Full thickness tear	Normal	Normal	Normal	Normal	Displaced tear	Normal	None
51	20	F	Netball	Indirect	No	Whole knee	Snap and pop	Yes	Yes	No	Unable	Unable	Immediate	Yes	Yes	ACL	Full thickness tear	Normal	dMCL tear	PFL and arcuate ligament injury, LCL normal	Undisplaced tear	Normal	Normal	None
52	20	M	Football (soccer)	Non contact	Felt	Medial	Pop	Yes	Yes	No	Unable	Unable	Gradual	Yes	Yes	ACL	Full thickness tear	Normal	Normal	Normal	Normal	Undisplaced tear	Normal	None
53	28	F	Fall from stool	Non contact	No	Whole knee	Snap	No	Yes	Yes	Unable	Unable	Immediate	Yes	Yes	ACL	Full thickness tear	Normal	Grade 1 tear sMCL	Normal	Normal	Normal	Normal	None
55	33	M	Football (soccer)	Non contact	No	Deep in joint	Crack	No	No	No	Unable	Unable	Gradual	No	No	ACL	Full thickness tear	Partial thickness tear	Normal	Grade 1 LCL, partial PLT, PFL, oedema arcuate	Undisplaced tear	Undisplaced tear	Normal	None
56	20	F	Football (soccer)	Non contact	No	Lateral	Pop	Yes	Yes	No	Unable	Able	Immediate	Yes	Yes	ACL	Full thickness tear	Normal	Normal	Grade 1 LCL	Normal	Normal	Normal	None
57	19	M	Football (soccer)	Non contact	No	Medial and proximal to patella	Snap	No	Yes	No	Unable	Unable	Immediate	Yes	Yes	ACL	Full thickness tear	Normal	Grade 1 tear sMCL	PLC injury	Normal	Normal	Normal	None
58	31	M	Thai Boxing	Contact	No	Lateral	Crunch	No	No	No	Able	Able	None	No	Yes	ACL	Full thickness tear	Normal	Normal	Partial PLC injury	Normal	Undisplaced tear	Grade 2 Chondrosis	None
59	29	M	Football (soccer)	Non contact	No	Medial and lateral	Snap	No	No	Yes	Unable	Able	Immediate	No	No	ACL	Full thickness tear	Normal	Grade 2 tear sMCL	Grade 2 LCL	Undisplaced tear	Undisplaced tear	Normal	Fibrous cortical defect
60	21	M	Football (soccer)	Indirect	No	Whole knee	Crunch	No	No	No	Unable	Able	Immediate	No	Yes	ACL	Full thickness tear	Normal	Grade 2 tear sMCL	Grade 1 PLC	Ramp lesion	Undisplaced tear	Normal	None
61	52	F	Fall	Contact	No	Posterior	Thud	No	No	No	Unable	Unable	Immediate	Yes	Yes	ACL	Full thickness tear	Normal	Normal	Normal	Bucket handle tear	Normal	Normal	None
62	35	M	Football (soccer)	Contact	No	Lateral	Pop	Yes	Yes	No	Unable	Unable	Immediate	No	Yes	ACL	Full thickness tear	Normal	Grade 2 tear sMCL	Grade 1 LCL	Undisplaced tear	Undisplaced tear	Normal	None
63	23	M	Football (soccer)	Non contact	No	Deep in joint	Pop and click	Yes	Yes	No	Unable	Unable	Immediate	Yes	Yes	ACL	Full thickness tear	Normal	Grade 1 tear sMCL	Grade 2 LCL	Normal	Normal	Normal	Oblique popliteal ligament injury
64	57	F	Slipped	Non contact	No	Anterior and posterior	Pop and grind	Yes	Yes	No	Unable	Unable	Immediate	Yes	Yes	ACL	Full thickness tear	Normal	Normal	Normal	Undisplaced tear	Undisplaced tear	OA changes	Oblique popliteal ligament injury
65	30	M	Kick boxing	Non contact	No	Whole knee	Pop and crack	Yes	Yes	No	Unable	Unable	Immediate	Yes	Yes	ACL	Full thickness tear	Normal	Grade 2 tear sMCL	Normal	Ramp lesion	Normal	Normal	None
66	38	M	Fell off bike	Contact	No	Inferior to patella, medial and lateral	None	No	No	No	Unable	Able	Gradual	Yes	Yes	ACL	Full thickness tear	Normal	Grade 1 tear sMCL	Normal	Normal	Normal	Normal	Oblique popliteal ligament injury
67	19	F	Netball	Contact	No	Anterior and posterior	Pop and crack	Yes	Yes	No	Unable	Unable	Immediate	Yes	Yes	ACL	Full thickness tear	Normal	Grade 1 tear sMCL	Normal	Complex tear and ramp lesion	Normal	Normal	None
68	27	M	Football (soccer)	Contact	No	Medial and lateral	None	No	No	No	Unable	Unable	Immediate	Yes	Yes	ACL	Full thickness tear	Normal	Grade 2 tear sMCL	PFL injury	Normal	Undisplaced tear	Normal	None
69	34	M	Football (soccer)	Non contact	No	Anterior and posterior	Crack	No	No	No	Unable	Unable	Gradual	Yes	Yes	ACL	Full thickness tear	Normal	Grade 1 tear sMCL	Normal	Ramp lesion	Root tear	Normal	Oblique popliteal ligament injury
70	21	M	Football (soccer)	Non contact	No	None	Snap and crack	No	Yes	No	Unable	Able	Immediate	Yes	Yes	ACL	Full thickness tear	Normal	Normal	Grade 1 LCL	Ramp lesion	Wrisberg rip	Normal	Oblique popliteal ligament injury
71	22	F	Landed awkwardly	Contact	No	Anterior	Crack	No	No	Yes	Unable	Able	Immediate	Yes	Yes	ACL	Full thickness tear	Normal	Grade 2 tear sMCL	Normal	Normal	Normal	Normal	Partial thickness tear medial and lateral gastrocnemius heads
73	37	F	Dancing	Non contact	No	Lateral	Pop	Yes	Yes	No	Unable	Unable	Immediate	Yes	Yes	ACL	Full thickness tear	Normal	Normal	Normal	Normal	Normal	Normal	None
74	32	M	Slipped on sand	Non contact	No	Medial and superolateral	Snap	No	Yes	No	Unable	Unable	Gradual	Yes	Yes	ACL	Full thickness tear	Normal	Grade 1 tear sMCL	PLT injury	Bucket handle tear	Normal	Normal	None
75	27	M	Rugby union	Non contact	No	Posterolateral	Crack and click	No	No	Yes	Unable	Unable	Immediate	No	Yes	ACL partial	Partial thickness tear	Normal	Normal	Normal	Undisplaced tear	Undisplaced tear	Normal	Osteochondral injury WB LFC
76	30	F	Skiing	Non contact	No	Patella and distal to patella	Pop and click	Yes	Yes	No	Unable	Unable	Gradual	Yes	Yes	ACL partial	Partial thickness tear	Normal	Grade 1 tear sMCL	Normal	Normal	Normal	FT OCD	3mm FT OCD lateral patella
79	49	F	Skiing	Non contact	No	None	Shift	No	No	Yes	Unable	Able	Immediate	Yes	Yes	ACL partial	Partial thickness tear	Normal	Grade 1 tear sMCL	Normal	Normal	Normal	Normal	None
80	41	M	Moving paving stones	Non contact	No	Posterior and lateral	Pop	Yes	Yes	No	Unable	Unable	Immediate	Yes	Yes	ACL partial	Partial thickness tear	Partial thickness tear	Grade 2 tear sMCL	Normal	Undisplaced tear	Normal	Normal	Partial delaminating tear proximal insertion PCL
81	59	M	Carrying patient up stairs	Non contact	No	Medial	Crack	No	No	No	Unable	Able	Gradual	Yes	Yes	ACL partial	Partial thickness tear	Normal	Grade 1 tear sMCL	Normal	Bucket handle tear	Normal	Normal	OA changes
82	38	M	Turned on bed	Non contact	No	Medial	Crunch and pop	Yes	Yes	No	Unable	Unable	Gradual	Yes	Yes	ACL partial	Partial thickness tear	Normal	Normal	Normal	Undisplaced tear	Normal	Normal	None
83	28	M	Football (soccer)	Contact	No	Medial	Crack	No	No	No	Unable	Able	Gradual	Yes	Yes	ACL partial	Partial thickness tear	Normal	Grade 2 tear sMCL	Normal	Normal	Normal	Normal	None
84	28	M	Running	Non contact	No	Lateral	Tick	No	No	No	Unable	Able	Gradual	No	Yes	ACL partial	Partial thickness tear	Normal	Normal	Normal	Normal	Normal	Normal	Ganglion cyst related to semimembranosus
85	36	F	Running on uneven ground	Contact and non-contact	No	Medial and lateral	None	No	No	No	Unable	Able	Gradual	Yes	Yes	ACL partial	Partial thickness tear	Normal	Normal	Normal	Normal	Normal	Normal	None
86	51	M	Football (soccer)	Non contact	No	Medial and lateral	Crack	No	No	No	Unable	Able	Immediate	Yes	Yes	ACL partial	Partial thickness tear	Normal	Grade 2 tear sMCL	Grade 1 LCL	Undisplaced tear	Normal	Partial chondral loss	None
87	58	M	Slipped on wet ground	Non contact	No	Whole knee	Crack	No	No	No	Unable	Able	Immediate	Yes	Yes	ACL partial	Partial thickness tear	Normal	Grade 2 tear sMCL	Grade 2 LCL	Undisplaced tear	Normal	Normal	Cortical irregularity lateral tibial plateau
89	35	F	Foot stuck in mud	Non contact	No	Medial	Pull	No	No	No	Able	Able	Immediate	Yes	No	Non ACL TFJ	Normal	Normal	Grade 1 tear sMCL	Normal	Undisplaced tear	Normal	Normal	None
90	51	M	Fall on stairs	Non contact	Seen	Anterior	Crack	No	No	No	Unable	Unable	Lateral immediate	Yes	Yes	Non ACL TFJ	Normal	Normal	Normal	LCL not clearly seen distally	Normal	Normal	Normal	None
91	19	F	Netball	Non contact	No	Whole knee	None	No	No	No	Unable	Able	Gradual	No	Yes	Non ACL TFJ	Normal	Normal	Normal	Normal	Normal	Normal	Normal	Early OA changes medial and lateral compartment
92	20	M	Football (soccer)	Non contact	No	Posterolateral	None	No	No	No	Unable	Able	Gradual	No	No	Non ACL TFJ	Normal	Normal	Normal	Grade 1 LCL	Normal	Normal	Normal	None
93	21	M	Football (soccer)	Non contact	No	Anterior	Snap	No	Yes	No	Unable	Able	Immediate	No	No	Non ACL TFJ	Normal	Partial thickness tear	Normal	Normal	Normal	Normal	Normal	Bone fragments PCL insertion and medial to tibial spine
94	21	M	Football (soccer)	Non contact	No	Medial	Burning	No	No	Yes	Unable	Able	Immediate	No	No	Non ACL TFJ	Normal	Normal	Normal	Normal	Displaced tear	Normal	Normal	None
95	21	M	Football (soccer)	Contact	No	Medial and posterior	None	No	No	No	Unable	Unable	None	No	Yes	Non ACL TFJ	Normal	Normal	Normal	Normal	Root tear	Normal	Normal	None
96	23	M	Dancing	Non contact	No	Whole knee	Cramp	No	No	No	Unable	Unable	Immediate	Yes	No	Non ACL TFJ	Normal	Normal	Normal	Normal	Undisplaced tear	Flipped	Normal	None
97	27	M	Football (soccer)	Non contact	No	Medial	Click	No	No	Yes	Unable	Able	Gradual	Yes	Yes	Non ACL TFJ	Normal	Normal	Normal	Normal	Displaced tear	Normal	Normal	None
98	28	M	Hockey	Indirect	No	Lateral	None	No	No	No	Able	Able	Immediate lateral	No	No	Non ACL TFJ	Normal	Normal	Normal	Normal	Normal	Undisplaced tear	Normal	Lateral parameniscal cyst
100	32	F	Bouldering	Non contact	No	Medial to patella	None	No	No	No	Unable	Able	None	Yes	Yes	Non ACL TFJ	Normal	Normal	Normal	Normal	Undisplaced tear	Normal	Normal	None
102	54	F	Dancing	Non contact	No	Medial	Shift	No	No	Yes	Unable	Unable	Gradual	No	No	Non ACL TFJ	Normal	Normal	Grade 1 tear sMCL	Normal	Bucket handle tear	Normal	Normal	Early OA changes medial compartment
104	18	M	Football (soccer)	Non contact	No	Lateral	Pop	Yes	Yes	Yes	Unable	Able	Gradual	No	Yes	Non ACL TFJ	Normal	Normal	Normal	Normal	Normal	Normal	Normal	Bone marrow oedema tibia and femur
105	19	M	Football (soccer)	Non contact	No	Whole knee	Pop	Yes	Yes	No	Unable	Unable	Immediate	No	No	Non ACL TFJ	Normal	Normal	Normal	Normal	Normal	Normal	Normal	Bone marrow oedema adjacent to medial tibial spine and MFC
106	22	F	Box jumps	Non contact	No	Whole knee	Pop	Yes	Yes	No	Unable	Unable	Gradual	Yes	Yes	Non ACL TFJ	Normal	Normal	Normal	Normal	Normal	Displaced tear	Normal	None
107	27	M	Football (soccer)	Non contact	No	Deep in joint	Pop	Yes	Yes	No	Unable	Unable	Gradual	No	No	Non ACL TFJ	Normal	Normal	Normal	Normal	Undisplaced tear	Normal	Normal	None
108	31	M	Slipped	Non contact	No	Lateral	Pop	Yes	Yes	No	Unable	Able	Immediate	Yes	Yes	Non ACL TFJ	Normal	Normal	Normal	Normal	Normal	Normal	Normal	FT chondral fissure LTP, 4mm ganglion cyst prox tib fib joint
109	37	M	Football (soccer)	Non contact	No	Medial and posterior (deep)	Pop	Yes	Yes	No	Unable	Able	Gradual	No	No	Non ACL TFJ	Normal	Normal	Normal	Normal	Normal	Normal	Normal	Bone marrow oedema proximal tibia
110	44	M	Skiing	Non contact	No	Distal patella	Pop	Yes	Yes	No	Unable	Able	Gradual	Yes	No	Non ACL TFJ	Normal	Normal	Normal	Normal	Bucket handle tear	Normal	Normal	Ruptured Baker's cyst
111	56	M	Fall	Non contact	No	Whole knee	Pop	Yes	Yes	No	Unable	Unable	Gradual	No	Yes	Non ACL TFJ	Normal	Normal	Normal	Normal	Undisplaced tear	Normal	Normal	None
112	28	F	Stood from crouching	Non contact	No	Medial and lateral	None	No	No	No	Unable	Unable	Immediate	Yes	No	Non ACL TFJ	Normal	Normal	Normal	Normal	Complete radial tear	Normal	Normal	Lateral parameniscal cyst
113	30	M	Boxing training	Non contact	No	Medial	None	No	No	No	Unable	Unable	None	Yes	Yes	Non ACL TFJ	Normal	Normal	Normal	Normal	Undisplaced tear	Normal	Normal	Small popliteal cyst
114	28	M	Football (soccer)	Indirect	No	Medial (deep)	None	No	No	No	Unable	Able	Immediate	Yes	Yes	Non ACL TFJ	Normal	Normal	Grade 1 tear sMCL	Normal	Normal	Normal	Normal	None
115	51	M	Riding bike	Non contact	No	Medial	None	No	No	No	Able	Able	Gradual	No	Yes	Non ACL TFJ	Normal	Partial thickness tear	Grade 2 tear sMCL	Normal	Normal	Normal	Normal	None
116	23	M	Slipped	Non contact	No	Whole knee	Pop	Yes	Yes	Yes	Unable	Unable	Immediate	Yes	Yes	Non ACL TFJ	Normal	Normal	Normal	Normal	Normal	Normal	Normal	Focal nodular synovitis, healing fracture lateral tibial plateau
117	39	M	Running	Non contact	No	Lateral	None	No	No	No	Unable	Able	Immediate	Intermittent	Yes	Non ACL TFJ	Normal	Normal	Normal	Normal	Flap tear	Normal	OA changes	None
118	32	M	Bouldering	Non contact	No	Whole knee	Pop and click	Yes	Yes	No	Unable	Able	None	No	Yes	Non ACL TFJ	Normal	Normal	Normal	Normal	Normal	Normal	Normal	Stress fracture lateral tibial plateau
119	40	M	Twisted knee on motorbike	Non contact	No	Medial	Pop	Yes	Yes	No	Unable	Able	Immediate	Yes	Yes	Non ACL TFJ	Normal	Partial thickness tear	Grade 2 tear sMCL	Normal	Normal	Normal	Normal	None
120	61	F	Twisted knee pushing object with foot	Non contact	No	Whole knee	Click and pop	Yes	Yes	No	Unable	Unable	Immediate	Yes	Yes	Non ACL TFJ	Normal	Normal	Normal	Normal	Bucket handle tear	Undisplaced tear	Normal	Moderate OA changes medial compartment
121	23	F	Football (soccer)	Non contact	No	Medial under patella and through the knee	Pop	Yes	Yes	Yes	Unable	Able	Immediate	Yes	Yes	Non ACL TFJ	Normal	Normal	Normal	Normal	Normal	Normal	Normal	Subchondral fracture anterior tibia
122	39	M	Football (soccer)	Contact	No	Medial	None	No	No	No	Unable	Able	None	No	Yes	Non ACL TFJ	Normal	Normal	Grade 2 tear sMCL	Normal	Normal	Normal	Normal	Contusion patella
123	49	M	Running	Non contact	No	Medial and posterior	None	No	No	No	Unable	Unable	None	Yes	Yes	Non ACL TFJ	Normal	Normal	Normal	Normal	Displaced tear	Normal	Normal	None
124	19	M	Football (soccer)	Non contact	No	Medial	Pop	Yes	Yes	No	Unable	Able	Immediate	Yes	Yes	Non ACL TFJ	Normal	Normal	Grade 1 tear sMCL	Normal	Normal	Normal	Risk factors for PFI	None
125	22	M	Football (soccer)	Non contact	No	Medial and lateral patella, posterolaterally	Pop	Yes	Yes	No	Unable	Unable	Gradual	Yes	Yes	Non ACL TFJ	Normal	Normal	Normal	Normal	Normal	Undisplaced tear	Normal	None
126	20	M	Dancing	Non contact	No	Anterior	Pop	Yes	Yes	Yes	Unable	Unable	Immediate	Yes	Yes	Non ACL TFJ	Normal	Normal	Normal	Normal	Normal	Flipped	Normal	None
128	20	M	Football (soccer)	Contact	No	Anterior	Pop	Yes	Yes	No	Unable	Able	Immediate	Yes	Yes	Non ACL TFJ	Normal	Normal	Normal	Normal	Normal	Flipped	Normal	Fibrous cortical defect MFC
129	20	F	Swimming	Non contact	No	Posterior	None	No	No	No	Unable	Able	Immediate	Yes	Yes	Non ACL TFJ	Normal	Normal	Normal	Normal	Normal	Normal	Normal	Cortical desmoid lesion
130	20	F	Dancing	Non contact	Felt	Medial	Slide and click	No	No	Yes	Unable	Unable	Immediate	Yes	No	Non ACL TFJ	Normal	Normal	Normal	Normal	Normal	Normal	Normal	Loose body
131	27	M	Football (soccer)	Non contact	No	Whole knee	Strain	No	No	No	Unable	Unable	Immediate	Yes	Yes	Non ACL TFJ	Normal	Normal	Normal	Normal	Normal	Displaced tear	Normal	Bone marrow oedema suggestive of hyperextension injury
132	33	F	Misjudged step	Non contact	No	Anterior, posteromedial and posterolateral	Snap	No	Yes	No	Unable	Able	Immediate	Yes	Yes	Non ACL TFJ	Normal	Normal	Normal	Normal	Normal	Normal	Normal	Subchondral fracture medial tibial plateau
133	18	M	Football (soccer)	Contact	No	Lateral and distal to patella	Pop	Yes	Yes	No	Unable	Unable	Immediate	Yes	Yes	Normal	Normal	Normal	Normal	Normal	Normal	Normal	Normal	None
135	25	F	Walking and turned	Non contact	No	Medial and distal to patella	Pop and crack	Yes	Yes	No	Able	Able	Gradual	Yes	Yes	Normal	Normal	Normal	Normal	Normal	Normal	Normal	Normal	Trochlear dysplasia, increased TT-PCL distance, minimal oedema IFP
136	67	F	Fall	Contact	No	Anterior, medial and lateral	None	No	No	No	Unable	Unable	Gradual	Yes	No	Normal	Normal	Normal	Normal	Normal	Degenerative changes	Normal	Degenerative changes	5mm cartilage flap patella, OA medial and PFJ
137	20	M	Getting out of bed	Non contact	No	Lateral (deep)	Pop	Yes	Yes	No	Unable	Able	Gradual	Yes	No	Normal	Normal	Normal	Normal	Normal	Normal	Normal	Normal	None
138	35	F	Motorcross	Contact	No	Anterior and lateral	Pop	Yes	Yes	No	Unable	Unable	Immediate	Yes	Yes	Normal	Normal	Normal	Normal	Normal	Normal	Normal	Normal	Minimal oedema MFC and LTP
139	26	M	Squatting at gym	Non contact	No	Anterior	Crack	No	No	Yes	Unable	Unable	Immediate	Yes	Yes	Normal	Normal	Normal	Normal	Normal	Normal	Normal	Normal	None
142	19	F	Playing tag	Non contact	No	Medial and distal to patella	Tear and crack	No	No	No	Unable	Unable	Gradual	No	Yes	PFI	Normal	Normal	Normal	Normal	Normal	Normal	Dislocation	None
143	20	M	Dancing	Non contact	Seen	Lateral	Pop	Yes	Yes	No	Unable	Unable	Gradual	Yes	Yes	PFI	Normal	Normal	Normal	Normal	Normal	Normal	Dislocation	Mild lateralisation and tilt patella, oedema IFP, thinning and attenuation MPFL
145	21	M	Football (soccer)	Non contact	Felt	Anterior	Pop	Yes	Yes	Yes	Unable	Able	Immediate	Yes	No	PFI	Normal	Normal	Normal	Normal	Normal	Normal	Dislocation	None
146	21	F	Getting into car	Non contact	Seen	Anterior	Dislocation	No	No	Yes	Unable	Unable	Immediate	No	No	PFI	Normal	Normal	Normal	Normal	Normal	Normal	Dislocation	None
147	21	M	Squash	Non contact	Felt	Anterior	Dislocation	No	No	Yes	Unable	Able	Gradual	No	No	PFI	Normal	Normal	Normal	Normal	Normal	Normal	Subluxation	None
148	21	M	Football (soccer)	Non contact	Seen	Whole knee	Dislocation	No	No	Yes	Unable	Unable	Gradual	No	No	PFI	Normal	Normal	Normal	Normal	Normal	Normal	Dislocation	None
149	22	M	Dancing	Non contact	No	Whole knee	Jolt	No	No	No	Unable	Unable	Immediate	No	Yes	PFI	Normal	Normal	Grade 1 tear sMCL	Normal	Normal	Normal	Dislocation	None
150	22	F	Hockey	Non contact	No	Whole knee	Pop	Yes	Yes	No	Unable	Unable	Immediate	No	No	PFI	Normal	Normal	Grade 1 tear sMCL	Normal	Normal	Normal	Dislocation	Osteochondral inury patella with loose body
152	23	M	Badminton	Non contact	Felt	Medial to patella	Pop	Yes	Yes	Yes	Unable	Able	Gradual	Yes	No	PFI	Normal	Normal	Normal	Normal	Normal	Normal	Dislocation	None
153	29	F	Slipped on stairs	Non contact	Seen	Anterior	Dislocation	No	No	Yes	Unable	Unable	Immediate	No	No	PFI	Normal	Normal	Normal	Normal	Normal	Normal	Dislocation	None
155	31	F	Zumba	Non contact	Seen	Anterior	None	No	No	No	Unable	Unable	Immediate	No	No	PFI	Normal	Normal	Grade 1 tear sMCL	Normal	Normal	Normal	Dislocation	None
156	32	M	Football (soccer)	Non contact	No	None	Instability	No	No	Yes	Unable	Able	Immediate	Yes	No	PFI	Normal	Normal	Normal	Normal	Normal	Normal	Dislocation	None
157	33	M	Stood and turned	Non contact	Seen	Anterior	Pull	No	No	No	Unable	Unable	Immediate	No	No	PFI	Normal	Normal	Grade 1 tear sMCL	Normal	Normal	Normal	Dislocation	None
158	33	M	Football (soccer)	Non contact	Felt	Anterior	Pop and grind	Yes	Yes	Yes	Unable	Able	Immediate	No	No	PFI	Normal	Normal	Normal	Normal	Normal	Normal	Dislocation	None
159	34	M	Football (soccer)	Indirect	Felt	Anterior	Pop	Yes	Yes	Yes	Unable	Able	Immediate	No	Yes	PFI	Normal	Normal	Grade 1 tear sMCL	Normal	Normal	Normal	Dislocation	None
160	40	M	Badminton	Non contact	No	Medial	None	No	No	No	Unable	Able	Gradual	No	No	PFI	Normal	Normal	Grade 1 tear sMCL	Normal	Undisplaced tear	Normal	Dislocation	Ruptured Baker's cyst
161	50	F	Slipped	Non contact	Seen	Anterior and posterior	Pop	Yes	Yes	No	Unable	Unable	Immediate	Yes	Yes	PFI	Normal	Normal	Normal	Normal	Normal	Normal	Dislocation	None
162	37	F	Getting into minibus	Non contact	Felt	Whole knee	Pop and crack	Yes	Yes	No	Unable	Unable	Immediate	Yes	Yes	PFI	Normal	Normal	Normal	Normal	Normal	Normal	Dislocation	None
163	31	F	Twisted going up stairs	Non contact	No	Medial and lateral	Pop	Yes	Yes	No	Unable	Unable	Immediate	Yes	Yes	PFI	Normal	Normal	Normal	Normal	Normal	Normal	Dislocation	Bone marrrow oedema lateral femoral condyle with FT chondral tear
164	23	M	Football (soccer)	Indirect	Seen	Medial	None	No	No	No	Unable	Unable	Immediate	No	Yes	PFI	Normal	Normal	Normal	Normal	Normal	Normal	Dislocation	None
165	24	M	Football (soccer)	Non contact	No	Medial	Snap	No	Yes	No	Unable	Unable	Immediate	Yes	Yes	PFI	Normal	Normal	Grade 1 tear sMCL	Normal	Normal	Normal	Dislocation	8mm loose body from LFC
166	19	M	Lacrosse	Contact	Seen	Medial	Pop and click	Yes	Yes	No	Unable	Unable	Immediate	No	No	PFI	Normal	Normal	Normal	Normal	Normal	Normal	Dislocation	None
167	24	M	Football (soccer)	Non contact	Seen	Lateral	Pop and crack	Yes	Yes	No	Unable	Unable	Immediate	Yes	Yes	PFI	Normal	Normal	Normal	Normal	Normal	Normal	Dislocation	Mild OA changes
168	21	M	Football (soccer)	Non contact	No	Whole knee	Click	No	No	No	Unable	Able	Immediate	Yes	No	PFJ	Normal	Normal	Normal	Normal	Normal	Normal	Full thickness chondral defect patella	None
169	23	F	Walking and turned	Non contact	No	Proximal and distal to patella, MJL, LJL, posterolaterally	None	No	No	No	Able	Able	Immediate	Yes	Yes	PFJ	Normal	Normal	Normal	Normal	Normal	Normal	Partial thickness chondral loss, mild trochlear dysplasia	None
170	31	M	Tripped	Contact	No	Anterolateral	None	No	No	No	Unable	Able	Immediate anterolateral	Yes	Yes	PFJ	Normal	Normal	Normal	Normal	Normal	Undisplaced tear	Normal	Haematoma lateral to patellar tendon
171	22	M	Football (soccer)	Non contact	No	Anterior and posterior	Twang	No	No	No	Unable	Unable	Immediate	Yes	Yes	PFJ	Normal	Normal	Normal	Normal	Normal	Normal	Partial tear deep patellar tendon	None
172	35	M	Football (soccer)	Non contact	No	Whole knee	Pop	Yes	Yes	No	Unable	Able	Gradual	Yes	Yes	PFJ	Normal	Normal	Normal	Normal	Normal	Normal	Chondral flap tear patella	None
173	29	M	Football (soccer)	Contact	No	Lateral	Clunk	No	No	No	Unable	Able	Immediate	Yes	Yes	PFJ	Normal	Normal	Normal	Normal	Normal	Normal	Oedema patella	Oedema not confined to subchondral region
Excluded due to history element coded missing (hihglighted orange)
PIN	Age	M/F	Activity	Contact	Deformity	Pain location	Noise/sensation	Pop	Pop or snap	Gave way	Continue	WB	Swelling	Extension deficit	Instability	Diagnosis	ACL	PCL	Medial	Lateral	Medial meniscus	Lateral meniscus	PFJ	Other
3	20	F	Netball	Non contact	No	Unsure	Pop	Yes	Yes	No	Unable	Able	Immediate	No	Yes	ACL	Full thickness tear	Normal	Normal	Normal	Undisplaced tear	Normal	Normal	None
4	18	M	Football (soccer)	Contact	No	Lateral	Click	No	No	No	Unable	Unable	Unsure	No	No	ACL	Full thickness tear	Normal	Grade 1 tear sMCL	Grade 1 LCL	Undisplaced tear	Normal	Normal	None
37	21	F	Skiing	Non contact	No	Medial and distal to patella	None	No	No	No	Unable	Unable	Unsure	No	No	ACL	Full thickness tear	Normal	Grade 2 tear sMCL	Normal	Normal	Normal	Normal	None
49	24	M	Scooter	Unsure	No	Lateral	Pressure and pulsing	No	No	No	Unable	Unable	Immediate	No	Yes	ACL	Full thickness tear	Normal	dMCL tear	Normal	Undisplaced tear	Undisplaced tear	Normal	None
54	30	F	Karate	Non contact	No	Medial	Crunch	No	No	No	Unable	Able	Unsure	No	Yes	ACL	Full thickness tear	Normal	Normal	Normal	Normal	Displaced tear	Normal	Grade 2 changes PFJ
72	19	M	Football (soccer)	Unsure	No	Medial, lateral and posterior	Something go	No	No	No	Unable	Able	Immediate	Yes	Yes	ACL	Full thickness tear	Normal	Normal	PFL rupture	Normal	Normal	Normal	None
77	34	F	Fall	Unsure	No	Whole knee	None	No	No	No	Unable	Able	Immediate	No	No	ACL partial	Partial thickness tear	Normal	Normal	Normal	Undisplaced tear	Undisplaced tear	Normal	None
78	42	F	Skiing	Unsure	No	Medial	None	No	No	No	Unable	Able	Immediate	Yes	Yes	ACL partial	Partial thickness tear	Normal	Grade 2 tear sMCL	Normal	Normal	Normal	Normal	None
88	27	M	Fight	Unsure	No	Anterior (deep)	None	No	No	No	Unable	Able	Immediate	Yes	No	Non ACL TFJ	Normal	Normal	Normal	Normal	Normal	Undisplaced tear	Normal	None
99	30	F	Slipped	Non contact	No	Anterior and posterior	None	No	No	No	Unable	Able	Unsure of timeframe	Yes	No	Non ACL TFJ	Normal	Normal	Normal	Normal	Normal	Normal	Normal	Stress fracture medial tibial condyle, subtle stress fracture lateral tibial plateau. undisplaced fracture fibular head
101	35	M	Stood from kneeling	Non contact	No	Medial	Snap and crunch	No	Yes	No	N/A	Able	Immediate	Intermittent	Yes	Non ACL TFJ	Normal	Normal	Normal	Normal	Undisplaced tear	Normal	Normal	None
103	42	M	Motorbike	Contact	No	Whole knee	Unsure	Unsure	Unsure	Unsure	Unable	Able	Immediate	No	Yes	Non ACL TFJ	Normal	Full thickness tear	Grade 1 tear sMCL	Thinned and attenuated	Normal	Normal	Normal	None
127	30	M	Football (soccer)	Unsure	No	Medial	Crack	No	No	No	Unable	Unable	Gradual	Yes	Yes	Non ACL TFJ	Normal	Normal	Grade 2 tear sMCL	Normal	Normal	Normal	High signal patella	None
134	21	M	Football (soccer)	Contact	No	Medial	Pop	Yes	Yes	No	Unable	Able	Unsure	No	No	Normal	Normal	Normal	Normal	Normal	Normal	Normal	Normal	None
140	18	M	Jiu-jitsu	Unsure	Seen	Anterior	Dislocation	No	No	Yes	Unable	Able	Immediate	No	No	PFI	Normal	Normal	Normal	Normal	Normal	Normal	Dislocation	None
141	19	M	Walked into table	Contact	Seen	Anterior	Pop	Yes	Yes	No	Unable	Unable	Unsure of timeframe	No	No	PFI	Normal	Normal	Grade 1 tear sMCL	Normal	Normal	Normal	Dislocation	Bone marrow oedema/osteochondral impaction injury LFC
144	21	F	Getting into car	Non contact	Seen	Anterior	Dislocation	No	No	Yes	N/A	Able	Immediate	No	Yes	PFI	Normal	Normal	Normal	Normal	Normal	Normal	Dislocation	Small avulsion fracture MPFL patellar attachment
151	23	F	Twisted on bed	Non contact	Seen	Anterior	Pop	Yes	Yes	No	N/A	Able	Unsure of timeframe	No	No	PFI	Normal	Normal	Normal	Normal	Normal	Normal	Dislocation	None
154	29	F	Stood and turned	Non contact	Felt	Anterior	Dislocation	No	No	Yes	N/A	Able	Immediate	Yes	No	PFI	Normal	Normal	Normal	Normal	Normal	Normal	Dislocation	None
